# Supplementary material for: Discovery of the Anticancer Activity for Lung and Gastric Cancer of a Brominated Coelenteramine Analog
Source: Int J Mol Sci. 2022 Jul 27;23(15):8271. doi: 10.3390/ijms23158271 (PMC9368541; doi:10.3390/ijms23158271)
Supplement: Supplementary file 1 [file ijms-23-08271-s001.zip]

Archive with 1 entries (1 files):
- ijms-1817697-supplementary.pdf
